# Supplementary material for: Development of an HPTLC-MS Method for the Differentiation of Celosiae Semen: Celosia argentea Versus C. cristata
Source: Molecules. 2025 Jun 28;30(13):2786. doi: 10.3390/molecules30132786 (PMC12250623; doi:10.3390/molecules30132786)
Supplement: Supplementary file 1 [file molecules-30-02786-s001.zip]

Archive with 1 entries (1 files):
- molecules-3694957-supplementary.pdf
